# Supplementary material for: The blood parameters and liver function changed inconsistently among children between burns and traumatic injuries
Source: PeerJ. 2019 Feb 11;7:e6415. doi: 10.7717/peerj.6415 (PMC6375254; doi:10.7717/peerj.6415)
Supplement: Supplemental Information 1 — The raw data of our manuscript. [file peerj-07-6415-s001.xls]

## Sheet: raw data
ID	Group	Age	Gender	TBSA	HB	PLT	WBC	RBC	ALT	AST	GGT	ALP	CHE	TP	ALB	GLB	BMI	ISS
1222020	1	0	2	6	106	425	16.35	3.86	16	2.19	14	198	6.42	49.8	32.1	17.7	20.1562	1
1300608	1	0	1	8	99	288	9.61	4.17	29	2.14	10	247	6.69	56.7	40.8	15.9	17.8534	1
1299705	1	1	1	7	119	459	16.14	4.76	9	5	10	218	9.41	66.3	46.1	20.2	14.3363	1
1280858	1	1	2	10	107	554	20.55	4.66	17	2.59	10	290	8.7	60.1	41.8	18.3	16.0231	4
1279259	1	1	1	3	110	344	5.87	4.4	8	6	11	263	8.91	63.7	41.1	22.6	17.1875	1
1270461	1	4	1	10	129	310	12.98	4.68	12	2.25	10	238	8.79	68.5	38.2	30.3	15.9422	4
1275861	1	0	1	5	110	418	9.81	4.45	25	1.68	10	247	8.57	57.3	41.4	15.9	12.5976	1
1275378	1	2	1	5	135	422	15.63	4.68	14	2.21	12	285	8.38	69.4	43.9	25.5	20.2812	1
1235943	1	7	1	20	121	231	17.23	4.16	13	1.69	11	234	9.23	61.1	40.9	20.2	17.8571	9
1235066	1	1	1	8	105	433	17.68	4.52	15	2.33	7	248	6.57	61.5	43.5	18	21.9138	1
1266325	1	3	2	18	133	473	20.3	5.26	14	2	10	223	8.63	61.6	35.9	25.7	18.0785	4
1299191	1	2	1	6	126	336	24.61	4.77	13	2.31	7	138	7.24	49.8	32.6	17.2	17.1753	1
1266325	1	3	2	18	133	473	20.3	5.26	14	2	10	223	8.63	61.6	35.9	25.7	17.284	4
1299519	1	7	1	4	135	226	11.24	4.87	12	2.67	10	347	7.01	64.3	43.6	20.7	22.6843	1
1224471	1	12	1	4	139	289	13.02	4.58	34	2.65	12	164	7.15	61.5	36.9	24.6	15.5556	1
1269153	1	1	1	18	130	307	31.99	4.76	15	2.93	7	221	12.08	56.9	39.7	17.2	19.2277	4
1269696	1	3	2	4	124	444	7.72	4.49	13	2.77	12	296	9.69	70.5	41.3	29.2	18.1138	1
1266699	1	1	2	20	151	569	20.12	5.58	21	2.71	9	302	13.23	57.2	41.6	15.6	16.0231	9
1226655	1	15	2	20	153	188	9.68	4.98	17	2.12	10	275	5.65	51.4	30.7	20.7	18.2563	9
1228853	1	2	1	18	109	334	10.09	4.22	12	1.92	7	191	6.33	51.8	34.1	17.7	18.424	4
1220080	1	1	2	10	117	266	10.1	4.54	17	1.88	10	314	7.1	62.7	43.9	18.8	23.6686	4
1230959	1	2	1	5	121	328	11.78	4.56	15	2.73	9	173	10.63	72.8	45.7	27.1	19.8177	1
1234914	1	1	2	20	101	109	6.65	4.09	20	2.25	5	118	3.1	28.9	18.3	10.6	16.0231	9
1240310	1	5	1	20	134	397	11.05	5.08	21	1.14	14	125	9.68	59.3	36.3	23	16.9283	9
1228947	1	3	1	5	130	469	14.95	4.94	17	1.88	9	192	6.36	56.3	36.8	19.5	31.0477	1
1227617	1	1	1	5	115	422	22.2	4.4	22	1.91	11	261	6.75	59.5	37.1	22.4	15.625	1
1223206	1	7	2	31	165	460	33.78	6.03	14	2.07	12	248	6.81	47.8	29.4	18.4	21.042	16
1305193	1	3	2	3	147	324	16.81	5.14	21	1.38	13	361	9.67	66.7	44.9	21.8	15.5125	1
1298223	1	16	2	6	126	263	7.14	4.29	14	1.43	17	101	7.32	69.8	39.5	30.3	26.3702	1
1305789	1	1	1	3	103	335	14.98	4.16	13	3.08	10	292	6.83	60.9	47	13.9	19.7035	1
1248991	1	4	2	2	121	306	10.9	3.99	11	2.91	12	287	11.73	65.7	40.4	25.3	17.343	1
1313544	1	0	1	13	132	314	23.77	5.15	23	1.91	12	193	6.03	53.6	32	21.6	16.0698	4
1307683	1	2	2	10	129	381	11.75	5.18	18	2.11	8	414	6.17	63.7	41.8	21.9	18.424	4
1309445	1	1	2	5	113	335	11.33	4.1	18	1.83	12	201	6.06	57.1	35.3	21.8	17.2584	1
1310343	1	2	1	21	135	245	16.55	4.76	21	1.81	6	246	6.64	53.2	38.5	14.7	14.8729	9
1250449	1	16	2	41	153	262	37.5	5.05	11	2.36	10	82	4.86	48.8	28.6	20.2	18.8588	25
1309441	1	1	2	2	101	241	8.52	4.01	12	3.33	6	209	6.5	55.4	39	16.4	21.2191	1
1266727	1	16	2	5	137	210	11.55	4.55	63	3.32	37	165	7.02	63.1	42	21.1	18.662	1
1291362	1	1	1	20	143	164	16.52	5.4	32	1.97	9	227	6.66	50.3	30.3	20	19.91	9
1289304	1	0	2	16	124	199	14.92	4.58	86	1.29	10	177	5.86	50.9	33.3	17.6	13.7741	4
1263548	1	2	1	20	103	427	10.29	4.43	9	2.22	10	98	2.61	47.5	29.8	17.7	15.8541	9
1263472	1	1	1	7	124	382	12.6	6.36	23	2.04	10	312	7.98	59.2	38.5	20.7	21.8211	1
1259438	1	1	2	30	110	880	27.01	5.45	18	2.17	11	354	9.4	66.2	42.6	23.6	14.5159	16
1257679	1	2	1	14	135	363	18.51	5.24	17	2.06	7	212	6.65	59.8	41.2	18.6	18.2899	4
1256819	1	8	1	3	132	354	6.5	4.97	13	2.54	11	214	7.67	74.6	39.7	34.9	17.0753	1
1299715	1	1	1	15	126	404	21.01	4.59	11	2.64	8	153	8.3	49.9	29.5	20.4	19.91	4
1298142	1	0	1	6	105	311	7.76	4.38	16	2.19	9	122	4.37	48.9	29.7	19.2	27.7778	1
1268744	1	2	1	8	125	449	19.83	4.85	17	2.82	10	214	13.81	68.5	46.2	22.3	14.8729	1
1267365	1	0	1	10	128	571	21.06	5.17	27	2.48	18	341	8.06	70.7	49	21.7	17.7515	4
1265743	1	2	2	20	125	296	15.56	4.67	14	2.93	9	217	7.39	60.3	41.1	19.2	15.4959	9
1267924	1	0	1	9	109	400	23.01	4.62	30	2.2	18	312	7.29	60.4	41.6	18.8	17.0898	1
1266953	1	2	1	10	152	508	23.76	5.72	18	3.11	10	237	11.75	68.7	43.4	25.3	15.2416	4
1267727	1	12	1	5	145	204	5.88	4.9	22	1.45	16	276	9.16	73.5	44.7	28.8	16.8919	1
1266580	1	12	1	10	109	217	18.19	3.79	8	2.88	10	285	3.19	51.5	32	19.5	13.7778	4
1261385	1	2	2	15	133	591	35.15	5.22	14	2.64	17	264	8	62.6	37.2	25.4	15.2416	4
1289468	1	2	2	20	115	430	17.21	4.47	12	3.17	5	152	5.2	39.1	24.4	14.7	13.5208	9
1306012	1	3	2	21	114	594	9.26	4.45	8	3.13	15	126	5.53	61.2	33.4	27.8	15.8541	9
1310793	1	3	1	1	112	322	5.98	4.08	18	2.78	8	287	6.85	58.7	40	18.7	19.1571	1
1268744	1	2	1	8	125	449	19.83	4.85	17	2.82	10	214	13.81	68.5	46.2	22.3	14.8729	1
1267365	1	0	1	10	128	571	21.06	5.17	27	2.48	18	341	8.06	70.7	49	21.7	16.2197	4
1267924	1	0	1	7	109	400	23.01	4.62	30	2.2	18	312	7.29	60.4	41.6	18.8	18.3655	1
1288471	1	1	1	18	139	577	23.67	6.08	16	5	15	257	7.56	41	23.7	17.3	19.8373	4
1299444	1	2	2	2	127	332	7.81	4.44	9	3	9	266	7.43	63.9	46.2	17.7	14.491	1
1297638	1	1	2	3	126	241	9.86	4.99	11	3.64	10	346	7.44	64.3	42.6	21.7	21.004	1
1294937	1	2	1	4	116	405	9.13	4.56	11	2.91	9	222	3.65	52.7	33.4	19.3	17.8465	1
1238274	1	1	2	4	118	401	12.94	4.75	18	2.11	9	157	5.64	60.1	36.5	23.6	16.0229	1
1232663	1	0	1	10	97	124	18.45	4.14	17	1.88	19	177	4.55	58.7	36.6	22.1	19.0443	4
1237207	1	1	2	5	121	322	14.07	4.46	12	2.75	9	195	8.24	60.8	39.9	20.9	17.313	1
1238612	1	8	2	12	118	193	14.81	4.13	12	2.58	11	119	4.89	59.6	34	25.8	16.5246	4
1308853	1	11	1	4	133	272	7.44	4.9	6	4.33	13	296	6.4	64.7	47.5	17.2	15.8699	1
1252388	1	1	1	5	95	429	21.12	5.42	17	1.88	11	234	5.11	49.7	29.9	19.8	18.8455	1
1251762	1	0	1	3	105	330	16.36	4.34	33	1.73	19	351	8.58	58.3	40	18.3	17.8534	1
1305585	1	1	1	3	114	281	9.46	4.49	14	1.86	11	140	5.72	51.7	35.4	16.3	16.7657	1
1301679	1	5	1	6	152	337	21.2	5.53	14	2.14	10	221	7.4	53.2	34.4	18.8	16.0241	1
1305671	1	2	1	8	146	331	21.86	5.48	11	3.09	10	958	8.36	55	38.5	16.5	15.917	1
1301424	1	0	1	3	110	670	18.21	4.96	13	3.31	11	246	7.49	64	41	23	22.9568	1
1304594	1	2	1	30	148	392	18.16	5.66	21	1.9	7	296	9.13	62.7	43.3	19.4	16.609	16
1300989	1	2	1	7	128	332	12.02	5.06	20	2.5	9	210	7.7	62.5	39.7	22.8	14.2045	1
1300247	1	7	1	25	153	494	15.39	5.64	14	2.36	8	180	6.82	61.4	40.5	20.9	16.5289	9
1278245	1	1	1	1	85	264	5.35	4.33	11	4.09	29	115	5.17	56.5	36.2	20.3	17.313	1
1280956	1	2	1	12	111	241	6.34	4.06	15	1.73	7	140	4.93	52.5	34	18.5	18.424	4
1278612	1	2	1	10	140	286	20.56	5.67	21	2.86	11	173	6.58	56.3	37.6	18.7	12.3457	4
1279432	1	4	1	9	118	325	19.15	3.97	16	2.94	10	248	8.9	63.9	43.1	20.8	20.4061	1
1264973	1	9	2	8	121	688	11.84	4.31	12	1.92	11	169	8.08	69.8	31.4	38.4	13.8526	1
1273971	1	5	2	15	147	431	27.11	5.62	15	2.53	7	263	7.4	56.1	38.2	17.9	16.6597	4
1274488	1	2	2	10	137	398	19.21	4.31	9	2.89	7	115	6.88	57	33.5	23.5	17.6745	4
1277646	1	1	1	4	123	408	10.76	5.12	12	2.75	10	324	8.31	57.6	40.6	17	17.827	1
1273816	1	1	2	3	117	366	14.79	4.41	23	1.52	8	149	5.9	45.5	28.5	17	18.0802	1
1270060	1	5	1	11	155	352	15.4	5.61	24	1.13	18	264	8.43	58.3	36.3	22	25.3968	4
1257439	1	1	2	5	130	293	15.4	4.79	16	3.19	11	237	12.14	62.5	45.1	17.4	17.1875	1
1279353	1	2	2	6	122	429	14.08	4.69	10	2.2	9	185	6.21	54.5	33.8	20.7	17.6745	1
1278510	1	2	1	5	163	410	17.52	6.11	20	1.85	12	192	8.24	55.8	35.1	20.7	15.1496	1
1277912	1	1	2	8	112	287	8.7	4.16	8	3.25	5	213	5.82	49.9	34.1	15.8	16.225	1
1277079	1	2	1	31	141	302	35.75	5.46	18	3.61	7	287	7.92	59.9	42	17.9	21.7738	16
1280711	1	1	1	7	117	565	13.03	4.55	26	3.04	9	259	5.59	54.9	36.9	18	19.5556	1
1267960	1	3	1	25	148	473	41.12	5.68	9	4.11	10	260	9.19	52.6	33	19.6	15.4959	9
1270910	1	1	1	7	132	334	18.21	4.69	10	3.2	8	190	8.99	60.2	38.3	21.9	17.4191	1
1269945	1	3	1	8	114	460	18.3	4.53	15	1.6	9	189	6.94	65.5	33.8	31.7	17.284	1
1277099	1	1	1	4	120	342	12.38	5.24	27	2.33	6	251	9.17	66.6	47.3	19.3	17.313	1
1275920	1	2	1	5	105	410	15.36	5.54	13	1.77	9	215	8.27	61.8	43.6	18.2	14.8729	1
1265743	1	2	2	20	125	296	15.56	4.67	14	2.93	9	217	7.39	60.3	41.1	19.2	18.75	9
1266953	1	2	1	7	152	508	23.76	5.72	18	3.11	10	237	11.75	68.7	43.4	25.3	16.225	1
1267727	1	12	1	5	145	204	5.88	4.9	22	1.45	16	276	9.16	73.5	44.7	28.8	17.5981	1
1266580	1	12	1	10	109	217	18.19	3.79	8	2.88	10	285	3.19	51.5	32	19.5	14.1527	4
1261385	1	2	2	15	133	591	35.15	5.22	14	2.64	17	264	8	62.6	37.2	25.4	14.5159	4
1266727	1	16	2	5	137	210	11.55	4.55	63	3.32	37	165	7.02	63.1	42	21.1	18.902	1
1272245	1	1	1	1	113	427	7.7	4.39	9	3	12	201	8.09	62.4	37.6	24.8	16.8663	1
1267669	1	0	1	35	126	565	24.23	4.97	20	2.4	8	200	5.82	35.3	26.8	8.5	17.8213	16
1272713	1	1	2	1	109	342	17.41	4.08	5	5.8	11	244	6.52	62.1	44.8	17.3	18.2615	1
1326809	2	12	1		146	360	9.6	5.17	14	1.64	18	284	7.3	67	40.9	26.1	20.3125	5
1329406	2	7	1		129	254	17.26	4.15	14	2.71	14	277	9.23	74.1	44.2	29.9	17.3611	4
1329425	2	2	2		127	244	17.39	4.21	15	2.13	9	265	9.31	68.9	47.1	21.8	20.3125	4
1326945	2	5	2		108	312	11.15	3.99	12	2.58	12	201	6.05	62.7	44.4	18.3	21.8659	4
1327443	2	7	1		108	425	14.66	4.03	12	2.92	10	318	8.06	71.4	42	29.4	13.8889	4
1314280	2	13	2		83	143	5.62	2.73	38	1.24	24	92	4.75	61	36	25	18.369	14
1324665	2	5	1		125	437	13.38	4.41	16	2.44	14	280	9.15	67.8	44.7	23.1	14.876	5
1324451	2	7	2		111	314	8.01	3.71	14	2.07	14	352	6.41	62.1	37.7	24.4	23.4131	4
1323858	2	5	2		125	333	7.12	4.57									15.879	4
1324552	2	7	1		122	308	6.89	4.47	10	2.3	11	259	7.15	66	38.9	27.1	21.5278	9
1323944	2	3	1		118	243	8.29	4.32	18	2.11	11	213	8.44	70.6	48.9	21.7	15.6185	4
1329385	2	9	1		131	269	7.06	4.78	11	2.64	11	313	8.88	74.3	46	28.3	13.3333	4
1329306	2	5	1		123	288	13.69	4.81									20.6612	5
1320115	2	6	1						25	2	10	186	6.28	59.9	40.4	19.5	13.8889	14
1308166	2	16	1		80	41	14.46	2.65	28	1.71	8	56	2.78	30.2	17.4	12.8	17.9931	21
1318053	2	7	2		110	283	14.8	4.02	11	2.73	14	285	6.67	68.9	47.4	21.5	15.9722	10
1322596	2	9	1		120	248	7.53	4.02	11	2.45	10	293	7.72	58.8	41.4	17.4	15.2778	10
1324663	2	8	2		125	226	10.55	4.35	18	2.28	11	260	9.12	75.2	49	26.2	16.8887	4
1322815	2	3	2		115	239	5.75	4.2									16.5406	10
1322340	2	0	1		117	375	9.45	4.46									22.6757	4
1324149	2	4	1		132	399	18.67	4.7	14	2.21	14	256	8.75	63.9	44	19.9	14.4044	9
1327429	2	5	1		129	378	10.15	4.79	10	2.8	15	305	8.01	66.8	45.6	21.2	15.6629	10
1329580	2	4	2		106	246	4.5	3.82	16	2.06	9	190	7.8	65.3	42	23.3	13.2231	10
1328664	2	13	1		111	381	7.39	4.35	8	2.13	18	210	8.25	69	41.6	27.4	17.8536	4
1328074	2	7	1		118	259	5.89	3.88	16	1.94	14	308	8.08	68.3	41.3	27	15.2778	4
1329446	2	8	1		136	313	20.13	5.06	13	3.77	13	261	9.19	77.5	48	29.5	15.9722	4
1326891	2	9	1		118	194	8.74	3.99	13	2.31	9	225	6.91	61.5	39.4	22.1	16.3769	4
1325863	2	12	1		79	127	8.97	2.71	13	1.69	10	115	3.94	52	31.6	20.4	19.1406	10
1325870	2	7	1		113	215	9.48	4.03	13	2.46	10	231	6.95	63.3	40.9	22.4	14.2012	10
1319815	2	1	1		117	367	10.98	4.61	17	2.82	10	353	14.72	67	44.8	22.2	20.5457	4
1318754	2	9	2		135	305	11.43	4.8	12	2.08	16	354	8.95	73.3	46.6	26.7	18.902	4
1318760	2	7	1		125	307	5.5	4.37	11	1.82	12	151	6.94	62.2	41.8	20.4	30.7787	5
1318171	2	17	1		142	205	4.65	4.59	74	0.65	27	83	7.53	62.4	41.1	21.3	18.3655	5
1319962	2	2	1		113	418	9.29	4.02	8	3.63	9	239	16.45	66.5	46.7	19.8	29.5369	5
1320123	2	1	2		92	350	7.94	3.66	7	3.29	8	128	8.96	59.3	41.5	17.8	18.0802	5
1312866	2	17	2		125	219	11.86	4.44	8	2.75	11	155	5.61	71.5	46.2	25.3	20.3125	10
1326597	2	10	1		131	332	16.71	4.5	10	2.6	13	340	8.71	72.5	46.4	26.1	14.878	5
1324512	2	9	2		127	338	11.98	4.23	12	3.08	12	473	7.14	68.3	46.6	21.7	17.5583	5
1324559	2	2	1		108	333	8.81	4.07	46	1.3	12	308	6.9	60.6	40.7	19.9	14.8148	9
1324907	2	1	2		111	428	15.28	4.62									16.8663	4
1324349	2	6	1						18	1.89	13	246	8.58	60.5	39.2	21.3	24.3056	10
1322428	2	4	1		124	426	11.95	4.71	10	3.8	13	369	12.36	81	49.4	31.6	15.6185	10
1322025	2	3	1		104	451	16.22	3.96	15	2.8	10	256	8.77	66.3	42.9	23.4	16.0494	9
1323598	2	4	2		133	502	19.89	4.49									16.665	9
1322210	2	8	1		126	361	13.19	4.51	10	2.8	12	256	7.82	71.9	46.3	25.6	11.8343	9
1323190	2	7	2		124	171	11.44	4.07	16	2.06	8	233	13.54	71	49.2	21.8	10.4167	10
1322993	2	9	1		100	246	12.14	3.43	21	2.71	10	196	6.35	67.9	37.9	30	17.7515	8
1329079	2	6	2		120	323	10.66	4.29	18	1.61	10	345	6.95	79.1	50.4	28.7	13.8889	4
1329196	2	11	1		132	339	6.94	4.34									18.6667	4
1329324	2	7	1		124	276	11.39	4.24									14.2012	5
1328031	2	3	1		113	419	9.58	4.06	12	2.75	10	177	6.91	64.8	38.1	26.7	19.7531	4
1326518	2	5	2		115	305	8.38	3.85	11	2.09	11	197	7.2	60.5	41	19.5	13.8889	4
1326610	2	3	1		112	288	15.06	3.95	16	2.13	11	407	7.87	68.6	47	21.6	16.276	9
1327610	2	1	1		108	321	12.34	4.27	18	1.94	9	245	7.75	63.1	41.8	21.3	14.2045	4
1327590	2	5	1		123	273	13.88	4.38	17	2.12	15	441	11.56	71.6	47.8	23.8	18.2628	4
